# Supplementary material for: A 10-gene prognostic signature points to LIMCH1 and HLA-DQB1 as important players in aggressive cervical cancer disease
Source: Br J Cancer. 2021 Mar 15;124(10):1690–8. doi: 10.1038/s41416-021-01305-0 (PMC8110544; doi:10.1038/s41416-021-01305-0)
Supplement: Supplementary file 2 — Supplementary Table 3 [file 41416_2021_1305_MOESM2_ESM.xlsx]

## Sheet: Supplementary Table 3
Supplementary Table 3: List of 121 differentially expressed genes between high-risk (n=20)
and low-risk (n=53) primary tumours included in the 121-gene signature. Log2 mean
Fragments per Million Kilobase (FPKM) expression value for each gene was calculated across
all investigated tumour samples in the primary investigation cohort. Genes with log2 FPKM
value > 0 are highlighted.
Good prognosis					Poor prognosis
Gene	P-Value	Fold Change	Mean Expression		Gene	P-Value	Fold Change	Mean Expression
CTSH	0.0071422	1.74077	7.01761		OBP2B	2.80914e-05	-5.83278	-3.9961
HLA-DRB1	0.00373042	2.44091	6.23939		KIF1A	0.00360481	-4.97713	-3.15472
IER2	0.00474875	1.50484	5.60364		PRAME	0.00835596	-4.75587	-0.260646
CEACAM5	0.00348975	4.87318	5.48865		CPLX2	0.00371009	-4.29872	-4.48977
IRF9	0.00394916	1.5864	5.45853		SCGB3A2	0.0077993	-4.03072	-3.84388
IRF1	0.00902514	1.62603	5.22524		NALCN	0.00250235	-3.53762	-2.9909
UBA7	0.00406632	1.67558	5.17209		SLC35F3	0.00130162	-3.37929	-2.17543
ATG16L2	0.000864733	1.66058	4.68906		KRT83	0.00126371	-3.14939	-4.68212
MYO18A	0.0048691	1.75383	4.61957		PCYT1B	0.00773562	-3.08031	-3.05599
HLA-DQB1	0.00043784	5.52421	4.58513		NEFL	0.00311269	-3.00419	-3.50265
PITPNB	0.00278111	2.83659	4.52227		SPP1	0.0077884	-2.93539	4.52126
RESF1	0.00143893	1.55788	4.34938		FGF5	0.00633164	-2.83815	-4.45818
CMTM6	0.00754704	1.67531	4.24982		POU3F3	0.000249679	-2.83488	-5.65853
SYCP2	0.00572709	2.80555	4.09522		NKX6-1	0.00822248	-2.63742	-5.26403
HLA-DQA1	0.00294132	3.05515	3.88461		DGKI	0.0039719	-2.49137	-2.63733
SHFL	0.00315813	1.65161	3.80558		SYT16	0.00163094	-2.37023	-5.16604
CCDC109B	0.00406457	1.58885	3.73498		CDYL2	0.00309076	-2.27749	-0.863612
ZNF266	0.00664317	1.62227	3.7315		KCNK12	0.00154285	-2.22507	-5.09654
MAFF	0.00925964	1.53395	3.68011		GABRA5	0.00749528	-2.1785	-5.7921
HAPLN3	0.00928243	1.69546	3.50136		NOTUM	0.00700272	-2.10092	-1.72182
TTC39A	0.00616177	1.95032	3.49236		EIF5A2	0.0050937	-2.07341	1.29139
PTK2B	0.00274552	1.64969	3.44451		SRXN1	0.00419375	-2.02391	2.13633
HLA-DRB5	0.00914721	3.44426	3.4254		LIMCH1	0.00237055	-1.88018	2.2698
CCDC88C	0.000971702	1.73631	3.41796		MCCD1	0.0019155	-1.85916	-6.0978
PARP3	0.00218489	1.66805	3.35596		BNIP3	0.00523042	-1.84645	3.38516
PELI1	0.000430284	1.5819	3.3294		S100G	0.00744342	-1.78593	-5.9493
VILL	0.00888598	2.05209	3.28745		BSND	0.00509469	-1.74002	-5.57687
ARID5A	0.00169018	1.60576	3.1391
SLC37A1	0.000497092	1.97548	3.0771
TICAM1	0.00450571	1.55994	2.97123
LPIN1	0.00275083	1.72104	2.87485
KRT23	0.00274176	4.59724	2.80034
BTD	0.00534328	1.86542	2.6975
SLC25A12	0.00141095	2.69184	2.64328
MBP	0.00218838	2.72368	2.62151
CCL21	0.0076234	3.18015	2.60481
N4BP2L1	0.000293636	2.01213	2.59467
TRNT1	0.00682588	1.9528	2.56502
RPGR	0.00921778	1.53631	2.53696
ETV7	0.00816551	1.9466	2.53414
SLC25A45	0.00192315	1.67578	2.51221
RUNX3	0.0075573	1.86041	2.42721
SEC31B	0.00474197	1.60048	2.38871
SGK3	0.00395682	1.6418	2.31366
SYNJ2	0.0083497	1.51358	2.31161
CCL19	0.00216381	4.24544	2.26539
RIPK3	0.00251368	1.92624	2.26069
NAT6	0.00581754	1.61078	2.21596
FAIM3	0.00374758	1.73236	2.12008
SEPT1	0.00325375	2.00953	2.07929
CD83	0.00821655	1.68505	2.02057
DENND1C	0.00318883	1.72511	2.0106
CLIC6	0.0078405	2.98777	1.87074
POU2AF1	0.0019009	2.39864	1.76815
SPTSSB	0.00740845	3.02409	1.70307
C19orf57	0.00691361	2.05587	1.69334
LYPD5	0.00754368	2.17223	1.67155
IL1RL2	0.00542378	2.15052	1.32977
SIDT1	0.002536	2.04155	1.04791
OSCAR	0.0033211	1.74191	1.03611
FAM65B	0.00380231	1.73971	0.856426
BCL2L14	0.00454483	2.96178	0.581891
TMEM229B	0.00770051	2.29527	0.531435
ZNF763	0.00344236	2.13533	0.446432
GALNT5	0.00105046	4.07799	0.313228
IL18R1	0.00726702	2.38691	0.12202
FCRL5	0.00824934	2.62829	0.100918
KCND3	8.70611e-06	3.4121	0.0644092
CFP	0.00792961	1.68335	0.0320784
LIPE	0.00671202	2.12015	-0.0030965
TNFRSF13C	0.00885694	2.0666	-0.440811
CD1C	0.00752299	3.24344	-0.566396
CFHR1	0.00466221	2.82546	-0.703312
P2RX1	0.00840836	1.98788	-0.705958
CNTD1	0.00685862	1.73456	-0.906944
CD19	0.000195666	3.30601	-0.969924
GFRA2	0.00647666	2.62179	-1.14879
PSPN	0.00322056	1.60542	-1.47177
HIST1H3C	0.0088456	2.71787	-1.55785
PRG4	0.00056126	2.0075	-1.81745
FCRL2	0.00231442	3.38243	-1.9129
FAM129C	0.00101529	2.45054	-2.29915
LINC01465	0.00923528	1.6945	-2.34157
TNFRSF13B	0.00178569	3.12691	-2.45292
ANGPTL6	0.00735297	1.62949	-2.45561
MADCAM1	0.00612204	2.12057	-2.7853
SLC24A4	0.00504529	1.93466	-3.42676
ASTL	0.00657243	2.08191	-3.63679
FCER2	0.00947123	2.32847	-3.8157
CLLU1	0.00751369	2.31767	-3.8442
TEX35	0.00691996	3.66879	-4.0324
ZPBP2	0.00495178	4.07565	-4.68652
FCAMR	0.0075372	2.25509	-4.98918
BHLHE23	0.00773126	1.52539	-5.94346
