# Supplementary material for: A 10-gene prognostic signature points to LIMCH1 and HLA-DQB1 as important players in aggressive cervical cancer disease
Source: Br J Cancer. 2021 Mar 15;124(10):1690–8. doi: 10.1038/s41416-021-01305-0 (PMC8110544; doi:10.1038/s41416-021-01305-0)
Supplement: Supplementary file 3 — Supplementary Table 6 [file 41416_2021_1305_MOESM3_ESM.xlsx]

## Sheet: Supplementary Table 6
Supplementary Table 6: Top ranked C5 (OG) gene sets from GSEA comparing LIMCH1 low (n=20)
versus high (n=53) cervical carcinomas.
Category indicates whether gene sets are related to ribosomal processes (1) or not (0).
Rank	GO Gene Sets enriched in LIMCH1low tumours	Size	FDR (%)	Category
1	GO_RIBOSOME_BIOGENESIS	245	0.0	1
2	GO_STRUCTURAL_CONSTITUENT_OF_RIBOSOME	150	0.58	1
3	GO_RIBOSOME	212	0.49	1
4	GO_RIBOSOMAL_SUBUNIT	176	0.42	1
5	GO_REGULATION_OF_MONOCYTE_DIFFERENTIATION	18	1.16
6	GO_RRNA_METABOLIC_PROCESS	178	1.56
7	GO_NUCLEAR_TRANSCRIBED_MRNA_CATABOLIC_PROCESS	180	1.34
8	GO_POLYSOMAL_RIBOSOME	29	1.29	1
9	GO_RIBONUCLEOPROTEIN_COMPLEX_BIOGENESIS	380	1.34	1
10	GO_90S_PRERIBOSOME	26	1.5	1
11	GO_LARGE_RIBOSOMAL_SUBUNIT	111	1.47	1
12	GO_RIBOSOMAL_LARGE_SUBUNIT_BIOGENESIS	62	1.95	1
13	GO_CORNIFIED_ENVELOPE	62	1.97
14	GO_PRERIBOSOME	66	1.92	1
15	GO_MITOCHONDRIAL_PROTEIN_COMPLEX	210	2.01
16	GO_NADH_DEHYDROGENASE_COMPLEX_ASSEMBLY	51	1.94
17	GO_ESTABLISHMENT_OF_PROTEIN_LOCALIZATION_TO_ENDOPLASMIC_RETICULUM	108	2.1
18	GO_MITOCHONDRIAL_GENE_EXPRESSION	144	2.21
19	GO_VIRAL_GENE_EXPRESSION	180	2.25
20	GO_CYTOSOLIC_RIBOSOME	103	2.87	1
Top ranked C2 (curated) gene sets from GSEA comparing LIMCH1 low (n=20) versus high (n=53)
cervical carcinomas.
Category indicates whether gene sets are related to ribosomal processes (1) or not (0).
Rank	Curated Gene Sets enriched in LIMCH1low tumours	Size	FDR (%)	Category
1	REACTOME_RESPIRATORY_ELECTRON_TRANSPORT	84	0.1
2	COLDREN_GEFITINIB_RESISTANCE_UP	71	0.26
3	REACTOME_RRNA_PROCESSING_IN_THE_NUCLEUS_AND_CYTOSOL	178	0.2	1
4	REACTOME_RRNA_PROCESSING	184	0.15	1
5	REACTOME_RESPIRATORY_ELECTRON_TRANSPORT_ATP_SYNTHESIS_BY_CHEMIOSMOTIC_COUPLING_AND_HEAT_PRODUCTION_BY_UNCOUPLING_PROTEINS	89	0.31
6	REACTOME_RRNA_MODIFICATION_IN_THE_NUCLEUS_AND_CYTOSOL	53	0.58	1
7	REACTOME_TRANSLATION	283	0.51	1
8	NIKOLSKY_BREAST_CANCER_8Q23_Q24_AMPLICON	136	0.46
9	MOOTHA_VOXPHOS	70	0.65
10	KEGG_RIBOSOME	84	0.61	1
11	NOJIMA_SFRP2_TARGETS_UP	30	0.72
12	REACTOME_SRP_DEPENDENT_COTRANSLATIONAL_PROTEIN_TARGETING_TO_MEMBRANE	108	1.29
13	REACTOME_EUKARYOTIC_TRANSLATION_INITIATION	115	1.35	1
14	REACTOME_MITOCHONDRIAL_IRON_SULFUR_CLUSTER_BIOGENESIS	12	1.28
15	REACTOME_NONSENSE_MEDIATED_DECAY_NMD	111	1.23
16	REACTOME_NONSENSE_MEDIATED_DECAY_NMD_INDEPENDENT_OF_THE_EXON_JUNCTION_COMPLEX_EJC	92	1.26
17	REACTOME_COMPLEX_I_BIOGENESIS	46	1.52
18	REACTOME_RMTS_METHYLATE_HISTONE_ARGININES	69	1.77
19	REACTOME_INFLUENZA_INFECTION	148	2.15
20	MOREAUX_MULTIPLE_MYELOMA_BY_TACI_DN	155	2.78
