# Supplementary material for: A 10-gene prognostic signature points to LIMCH1 and HLA-DQB1 as important players in aggressive cervical cancer disease
Source: Br J Cancer. 2021 Mar 15;124(10):1690–8. doi: 10.1038/s41416-021-01305-0 (PMC8110544; doi:10.1038/s41416-021-01305-0)
Supplement: Supplementary file 4 — Supplementary Table 8 [file 41416_2021_1305_MOESM4_ESM.xlsx]

## Sheet: Supplementary Table 8
Supplementary Table 8A: Top ranked C5 (OG) gene sets from GSEA comparing HLA-DQB1 high
(SI 6-9, n=23) versus low (SI 0-2, n=13) cervical carcinomas.
Category indicates whether gene sets are related to immune activation (1) or not (0).
Rank	GO Gene Sets enriched in HLA-DQB1high tumours	Size	FDR (%)	Category
1	GO_ADAPTIVE_IMMUNE_RESPONSE	376	<0.01	1
2	GO_T_CELL_ACTIVATION_INVOLVED_IN_IMMUNE_RESPONSE	98	<0.01	1
3	GO_INTERFERON_GAMMA_MEDIATED_SIGNALING_PATHWAY	84	<0.01	1
4	GO_MHC_PROTEIN_COMPLEX	21	<0.01	1
5	GO_RESPONSE_TO_INTERFERON_GAMMA	186	<0.01	1
6	GO_EXTERNAL_SIDE_OF_PLASMA_MEMBRANE	296	<0.01	0
7	GO_POSITIVE_REGULATION_OF_LEUKOCYTE_CELL_CELL_ADHESION	208	<0.01	1
8	GO_RESPONSE_TO_TYPE_I_INTERFERON	92	<0.01	1
9	GO_ADAPTIVE_IMMUNE_RESPONSE_BASED_ON_SOMATIC_RECOMBINATION_OF_IMMUNE_RECEPTORS_BUILT_FROM_IMMUNOGLOBULIN_SUPERFAMILY_DOMAINS	243	<0.01	1
10	GO_ANTIGEN_BINDING	53	<0.01	1
11	GO_HUMORAL_IMMUNE_RESPONSE	235	<0.01	1
12	GO_T_CELL_DIFFERENTIATION_INVOLVED_IN_IMMUNE_RESPONSE	64	<0.01	1
13	GO_POSITIVE_REGULATION_OF_T_CELL_PROLIFERATION	91	<0.01	1
14	GO_T_CELL_PROLIFERATION	172	<0.01	1
15	GO_NEUTROPHIL_MIGRATION	105	<0.01	1
16	GO_LYMPHOCYTE_MIGRATION	95	<0.01	1
17	GO_NEGATIVE_REGULATION_OF_IMMUNE_RESPONSE	136	<0.01	0
18	GO_LEUKOCYTE_PROLIFERATION	279	<0.01	1
19	GO_LYMPHOCYTE_MEDIATED_IMMUNITY	234	<0.01	1
20	GO_POSITIVE_REGULATION_OF_CELL_CELL_ADHESION	240	<0.01	0
21	GO_REGULATION_OF_ADAPTIVE_IMMUNE_RESPONSE	152	<0.01	0
22	GO_REGULATION_OF_LEUKOCYTE_PROLIFERATION	209	<0.01	1
23	GO_GRANULOCYTE_MIGRATION	126	<0.01	1
24	GO_INTERFERON_GAMMA_PRODUCTION	105	<0.01	1
25	GO_LUMENAL_SIDE_OF_MEMBRANE	25	<0.01	0
26	GO_T_CELL_ACTIVATION	440	<0.01	1
27	GO_REGULATION_OF_T_CELL_ACTIVATION	297	<0.01	1
28	GO_POSITIVE_REGULATION_OF_CELL_ACTIVATION	306	<0.01	0
29	GO_POSITIVE_REGULATION_OF_LYMPHOCYTE_ACTIVATION	255	<0.01	1
30	GO_TERTIARY_GRANULE_MEMBRANE	66	<0.01	1
31	GO_LYMPHOCYTE_ACTIVATION_INVOLVED_IN_IMMUNE_RESPONSE	167	<0.01	1
32	GO_LYMPHOCYTE_COSTIMULATION	54	<0.01	1
33	GO_PEPTIDE_ANTIGEN_BINDING	22	<0.01	1
34	GO_ANTIGEN_PROCESSING_AND_PRESENTATION_OF_ENDOGENOUS_ANTIGEN	20	<0.01	1
35	GO_MHC_CLASS_II_PROTEIN_COMPLEX	13	<0.01	1
36	GO_RESPONSE_TO_CHEMOKINE	87	<0.01	1
37	GO_LEUKOCYTE_CELL_CELL_ADHESION	313	<0.01	1
38	GO_REGULATION_OF_ALPHA_BETA_T_CELL_ACTIVATION	89	<0.01	1
39	GO_CYTOKINE_RECEPTOR_ACTIVITY	90	<0.01	1
40	GO_POSITIVE_REGULATION_OF_LEUKOCYTE_PROLIFERATION	131	<0.01	1
41	GO_SIDE_OF_MEMBRANE	470	<0.01	0
42	GO_POSITIVE_REGULATION_OF_TUMOR_NECROSIS_FACTOR_SUPERFAMILY_CYTOKINE_PRODUCTION	78	<0.01	1
43	GO_REGULATION_OF_LYMPHOCYTE_ACTIVATION	394	<0.01	1
44	GO_T_CELL_SELECTION	48	<0.01	1
45	GO_TUMOR_NECROSIS_FACTOR_SUPERFAMILY_CYTOKINE_PRODUCTION	134	<0.01	1
46	GO_NEGATIVE_REGULATION_OF_LYMPHOCYTE_ACTIVATION	134	<0.01	1
47	GO_SPECIFIC_GRANULE_MEMBRANE	84	<0.01	1
48	GO_MYELOID_LEUKOCYTE_MIGRATION	187	<0.01	1
49	GO_NEGATIVE_REGULATION_OF_LEUKOCYTE_MEDIATED_IMMUNITY	49	<0.01	1
50	GO_REGULATION_OF_IMMUNE_EFFECTOR_PROCESS	370	<0.01	0
51	GO_ALPHA_BETA_T_CELL_ACTIVATION	132	<0.01	1
52	GO_CHEMOKINE_RECEPTOR_BINDING	59	<0.01	1
53	GO_G_PROTEIN_COUPLED_CHEMOATTRACTANT_RECEPTOR_ACTIVITY	23	<0.01	0
54	GO_C_C_CHEMOKINE_BINDING	20	<0.01	1
55	GO_POSITIVE_REGULATION_OF_CYTOKINE_BIOSYNTHETIC_PROCESS	61	<0.01	1
56	GO_LEUKOCYTE_MEDIATED_CYTOTOXICITY	103	<0.01	1
57	GO_POSITIVE_REGULATION_OF_INTERFERON_GAMMA_PRODUCTION	62	<0.01	1
58	GO_NATURAL_KILLER_CELL_ACTIVATION_INVOLVED_IN_IMMUNE_RESPONSE	31	<0.01	1
59	GO_MONOCYTE_CHEMOTAXIS	61	<0.01	0
60	GO_NEGATIVE_REGULATION_OF_INNATE_IMMUNE_RESPONSE	50	<0.01	0
61	GO_LEUKOCYTE_CHEMOTAXIS	202	<0.01	1
62	GO_REGULATION_OF_CELL_KILLING	88	<0.01	0
63	GO_SPECIFIC_GRANULE	151	<0.01	1
64	GO_CCR_CHEMOKINE_RECEPTOR_BINDING	37	<0.01	1
65	GO_NEGATIVE_REGULATION_OF_IMMUNE_EFFECTOR_PROCESS	115	<0.01	0
66	GO_MYELOID_DENDRITIC_CELL_ACTIVATION	27	<0.01	1
67	GO_CYTOKINE_SECRETION	207	<0.01	1
68	GO_TYPE_2_IMMUNE_RESPONSE	35	<0.01	1
69	GO_REGULATION_OF_NATURAL_KILLER_CELL_MEDIATED_IMMUNITY	45	<0.01	0
70	GO_HUMORAL_IMMUNE_RESPONSE_MEDIATED_BY_CIRCULATING_IMMUNOGLOBULIN	45	<0.01	1
71	GO_POSITIVE_REGULATION_OF_CELL_KILLING	63	<0.01	0
72	GO_POSITIVE_REGULATION_OF_LEUKOCYTE_DIFFERENTIATION	138	<0.01	1
73	GO_POSITIVE_REGULATION_OF_ADAPTIVE_IMMUNE_RESPONSE	96	<0.01	1
74	GO_POSITIVE_T_CELL_SELECTION	35	<0.01	1
75	GO_NATURAL_KILLER_CELL_MEDIATED_IMMUNITY	61	<0.01	1
76	GO_ANTIGEN_RECEPTOR_MEDIATED_SIGNALING_PATHWAY	222	<0.01	1
77	GO_REGULATION_OF_LEUKOCYTE_MEDIATED_IMMUNITY	191	<0.01	0
78	GO_B_CELL_MEDIATED_IMMUNITY	107	<0.01	1
79	GO_NATURAL_KILLER_CELL_ACTIVATION	83	<0.01	1
80	GO_NEGATIVE_REGULATION_OF_CELL_ACTIVATION	176	<0.01	0
81	GO_INTERLEUKIN_8_PRODUCTION	69	<0.01	1
82	GO_REGULATION_OF_LYMPHOCYTE_MEDIATED_IMMUNITY	142	<0.01	0
83	GO_DENDRITIC_CELL_MIGRATION	27	<0.01	1
84	GO_TERTIARY_GRANULE	154	<0.01	1
85	GO_POSITIVE_REGULATION_OF_LYMPHOCYTE_DIFFERENTIATION	90	<0.01	1
86	GO_LEUKOCYTE_ACTIVATION_INVOLVED_IN_INFLAMMATORY_RESPONSE	36	<0.01	1
87	GO_REGULATION_OF_LYMPHOCYTE_DIFFERENTIATION	159	<0.01	0
88	GO_T_CELL_DIFFERENTIATION	227	<0.01	1
89	GO_INTERLEUKIN_1_BETA_PRODUCTION	77	<0.01	1
90	GO_POSITIVE_REGULATION_OF_CYTOKINE_PRODUCTION	427	<0.01	1
91	GO_REGULATION_OF_CD4_POSITIVE_ALPHA_BETA_T_CELL_ACTIVATION	55	<0.01	0
92	GO_NEGATIVE_REGULATION_OF_LEUKOCYTE_CELL_CELL_ADHESION	111	<0.01	0
93	GO_TOLERANCE_INDUCTION	24	<0.01	0
94	GO_B_CELL_PROLIFERATION	91	<0.01	1
95	GO_CELLULAR_DEFENSE_RESPONSE	52	<0.01	1
96	GO_T_CELL_RECEPTOR_SIGNALING_PATHWAY	181	<0.01	1
97	GO_POSITIVE_REGULATION_OF_LEUKOCYTE_MIGRATION	119	<0.01	1
98	GO_POSITIVE_REGULATION_OF_IMMUNE_EFFECTOR_PROCESS	201	<0.01	1
99	GO_REGULATORY_T_CELL_DIFFERENTIATION	28	<0.01	1
100	GO_INTERLEUKIN_1_PRODUCTION	90	<0.01	1
Supplementary Table 8B: Top ranked Hallmark gene sets from GSEA comparing HLA-DQB1high
(n=23) versus HLA-DQB1low (n=13) cervical carcinomas.
Category indicates whether gene sets are related to immune activation (1) or not (0).
Rank	Hallmark Gene Sets enriched in HLA-DQB1high tumours	Size	FDR (%)	Category
1	HALLMARK_INTERFERON_GAMMA_RESPONSE	195	<0.01	1
2	HALLMARK_ALLOGRAFT_REJECTION	199	<0.01	1
3	HALLMARK_INTERFERON_ALPHA_RESPONSE	92	<0.01	1
4	HALLMARK_INFLAMMATORY_RESPONSE	195	<0.01	1
5	HALLMARK_IL6_JAK_STAT3_SIGNALING	85	<0.01	1
6	HALLMARK_TNFA_SIGNALING_VIA_NFKB	195	<0.01	1
7	HALLMARK_COMPLEMENT	193	<0.01	1
8	HALLMARK_KRAS_SIGNALING_UP	190	<0.01	1
9	HALLMARK_COAGULATION	133	0.1	0
10	HALLMARK_IL2_STAT5_SIGNALING	194	0.47	1
