# Supplementary material for: A 10-gene prognostic signature points to LIMCH1 and HLA-DQB1 as important players in aggressive cervical cancer disease
Source: Br J Cancer. 2021 Mar 15;124(10):1690–8. doi: 10.1038/s41416-021-01305-0 (PMC8110544; doi:10.1038/s41416-021-01305-0)
Supplement: Supplementary file 5 — Supplementary Table 10 [file 41416_2021_1305_MOESM5_ESM.xlsx]

## Sheet: Supplementary Table 10
Supplementary Table 10: Top ranked C5 (OG) gene sets from GSEA comparing PD-L1 high
(n=20) versus low (n=53) cervical carcinomas.
Category indicates whether gene sets are related to immune activation (1) or not (0).
Rank	GO Gene Sets enriched in PD-L1high tumours	Size	FDR (%)	Category
1	GO_ODORANT_BINDING	82	0.0	0
2	GO_COLLAGEN_TRIMER	85	0.1	0
3	GO_EXTRACELLULAR_MATRIX_STRUCTURAL_CONSTITUENT	154	0.2	0
4	GO_COLLAGEN_FIBRIL_ORGANIZATION	44	0.3	0
5	GO_EXTRACELLULAR_MATRIX_STRUCTURAL_CONSTITUENT_CONFERRING_TENSILE_STRENGTH	41	0.4	0
6	GO_PHOTORECEPTOR_DISC_MEMBRANE	22	0.5	0
7	GO_DETECTION_OF_STIMULUS_INVOLVED_IN_SENSORY_PERCEPTION	448	0.02	0
8	GO_EXTRACELLULAR_MATRIX_COMPONENT	49	0.02	0
9	GO_OLFACTORY_RECEPTOR_ACTIVITY	356	0.03	0
10	GO_SENSORY_PERCEPTION_OF_SMELL	381	0.11	0
11	GO_SIALIC_ACID_BINDING	11	0.15	0
12	GO_COMPLEX_OF_COLLAGEN_TRIMERS	19	0.26	0
13	GO_SENSORY_PERCEPTION_OF_CHEMICAL_STIMULUS	445	0.52	0
14	GO_NEUROINFLAMMATORY_RESPONSE	55	0.55	1
15	GO_DETECTION_OF_EXTERNAL_BIOTIC_STIMULUS	16	0.51	0
16	GO_REGULATION_OF_NEUROINFLAMMATORY_RESPONSE	30	0.52	1
17	GO_POSITIVE_REGULATION_OF_MACROPHAGE_ACTIVATION	27	0.56	1
18	GO_POSITIVE_REGULATION_OF_NEUROINFLAMMATORY_RESPONSE	16	0.68	1
19	GO_DETECTION_OF_VISIBLE_LIGHT	60	0.81	0
20	GO_DETECTION_OF_OTHER_ORGANISM	12	0.91	0
21	GO_EXTRACELLULAR_STRUCTURE_ORGANIZATION	394	0.99	0
22	GO_GLIAL_CELL_ACTIVATION	44	0.98	0
23	GO_REGULATION_OF_MACROPHAGE_ACTIVATION	54	0.93	1
24	GO_DETECTION_OF_BIOTIC_STIMULUS	20	0.92
25	GO_METALLOENDOPEPTIDASE_ACTIVITY	94	0.94	0
26	GO_CORECEPTOR_ACTIVITY	39	0.9	0
27	GO_PEPTIDOGLYCAN_BINDING	15	0.9	0
28	GO_IGG_BINDING	11	0.88	0
29	GO_TUMOR_NECROSIS_FACTOR_BIOSYNTHETIC_PROCESS	23	0.86	1
30	GO_EXCITATORY_EXTRACELLULAR_LIGAND_GATED_ION_CHANNEL_ACTIVITY	31	0.86	0
31	GO_PATTERN_RECOGNITION_RECEPTOR_ACTIVITY	21	0.96	1
32	GO_DETECTION_OF_LIGHT_STIMULUS_INVOLVED_IN_SENSORY_PERCEPTION	16	1.08	0
33	GO_REGULATION_OF_MACROPHAGE_MIGRATION	32	1.05	1
34	GO_LEUKOCYTE_ACTIVATION_INVOLVED_IN_INFLAMMATORY_RESPONSE	36	1.4	1
35	GO_POSITIVE_REGULATION_OF_MICROGLIAL_CELL_ACTIVATION	11	1.4	0
36	GO_DETECTION_OF_LIGHT_STIMULUS	71	1.43	0
37	GO_AMYLOID_BETA_BINDING	75	1.42	0
38	GO_G_PROTEIN_COUPLED_NEUROTRANSMITTER_RECEPTOR_ACTIVITY	38	1.52	0
39	GO_FIBRILLAR_COLLAGEN_TRIMER	11	1.49	0
40	GO_STRUCTURAL_CONSTITUENT_OF_EYE_LENS	18	1.68	0
41	GO_COLLAGEN_BINDING	61	1.72	0
42	GO_PURINERGIC_RECEPTOR_ACTIVITY	25	1.94	0
43	GO_IMMUNOGLOBULIN_BINDING	22	2.07	1
44	GO_AMINO_ACID_CATION_SYMPORTER_ACTIVITY	18	2.38	0
45	GO_REGULATION_OF_GLUTAMATE_RECEPTOR_SIGNALING_PATHWAY	56	2.35	0
46	GO_INTERLEUKIN_2_BIOSYNTHETIC_PROCESS	22	3.44	1
47	GO_AMINOGLYCAN_BIOSYNTHETIC_PROCESS	107	3.42	0
48	GO_EXTRACELLULAR_MATRIX	493	3.46	0
49	GO_PHAGOCYTOSIS_RECOGNITION	15	3.54	0
50	GO_COMPLEMENT_ACTIVATION_LECTIN_PATHWAY	13	3.64	1
51	GO_COLLAGEN_CONTAINING_EXTRACELLULAR_MATRIX	383	3.57	0
52	GO_PROTEOGLYCAN_BIOSYNTHETIC_PROCESS	65	3.65	0
53	GO_METALLOENDOPEPTIDASE_INHIBITOR_ACTIVITY	15	3.95	0
54	GO_NUCLEOTIDE_RECEPTOR_ACTIVITY	21	4.22	0
55	GO_PROTEOGLYCAN_METABOLIC_PROCESS	70	4.19	0
56	GO_DETECTION_OF_ABIOTIC_STIMULUS	126	4.12	0
57	GO_CHONDROITIN_SULFATE_PROTEOGLYCAN_METABOLIC_PROCESS	35	4.18	0
58	GO_MACROPHAGE_ACTIVATION	82	4.43	1
59	GO_PURINERGIC_NUCLEOTIDE_RECEPTOR_SIGNALING_PATHWAY	22	4.43	0
60	GO_SODIUM_INDEPENDENT_ORGANIC_ANION_TRANSPORT	15	4.41	0
61	GO_POSITIVE_REGULATION_OF_TUMOR_NECROSIS_FACTOR_BIOSYNTHETIC_PROCESS	14	4.66	1
62	GO_POSTSYNAPTIC_NEUROTRANSMITTER_RECEPTOR_ACTIVITY	52	4.62	0
63	GO_CHRONIC_INFLAMMATORY_RESPONSE	18	4.95	1
